# Supplementary material for: In Silico Investigations on the Synergistic Binding Mechanism of Functional Compounds with Beta-Lactoglobulin
Source: Molecules. 2024 Feb 22;29(5):956. doi: 10.3390/molecules29050956 (PMC10933772; doi:10.3390/molecules29050956)
Supplement: Supplementary file 1 [file molecules-29-00956-s001.zip]

Archive with 1 entries (1 files):
- molecules-2826306-supplementary.pdf
